# Supplementary material for: Sensitivity of Human Induced Pluripotent Stem Cells and Thereof Differentiated Kidney Proximal Tubular Cells towards Selected Nephrotoxins
Source: Int J Mol Sci. 2023 Dec 20;25(1):81. doi: 10.3390/ijms25010081 (PMC10779191; doi:10.3390/ijms25010081)
Supplement: Supplementary file 1 [file ijms-25-00081-s001.zip]

Archive with 1 entries (1 files):
- ijms-2735144-supplementary.pdf
